# Supplementary material for: Evaluation of Probiotic Bacillus velezensis for the Control of Pathogens That Cause Post-Weaning Diarrhea in Piglets—Results from In Vitro Testing and an In Vivo Model Using Caenorhabditis elegans
Source: Microorganisms. 2025 May 28;13(6):1247. doi: 10.3390/microorganisms13061247 (PMC12195241; doi:10.3390/microorganisms13061247)
Supplement: Supplementary file 1 [file microorganisms-13-01247-s001.zip]

Archive with 1 entries (1 files):
- microorganisms-3604553-supplementary.pdf
